# Supplementary material for: Influence of levels of automation on the sense of agency during continuous action
Source: Sci Rep. 2021 Jan 28;11:2436. doi: 10.1038/s41598-021-82036-3 (PMC7843606; doi:10.1038/s41598-021-82036-3)
Supplement: Supplementary file 2 — Supplementary Information 2. [file 41598_2021_82036_MOESM2_ESM.xlsx]

## Sheet: exp1
	control rating						performance rating
	-0.66	-0.33	complete control	0.33	0.66	full automation	-0.66	-0.33	complete control	0.33	0.66	full automation
sub1	3.16667	3	4.16667	4.5	6	7	3.16667	3.16667	4.16667	4.83333	5.8	6.83333
sub2	6	5.16667	4.5	3.66667	3	1	2	3.66667	4.66667	6	6.5	7
sub3	2.5	2.5	4.16667	3.66667	4.16667	3.16667	2.66667	2.83333	3.66667	3.66667	4	4.16667
sub4	3	4.33333	4.16667	6.33333	6.66667	2.2	3.6	3.33333	5	6.33333	6	3.5
sub5	5.16667	4	4.66667	3.5	2.16667	2	3.66667	4.16667	5	5.66667	6	7
sub6	3.83333	3.5	4.83333	5.5	6.66667	2	3.16667	3.33333	4.33333	5	5.83333	4.66667
sub7	2.5	2.83333	3.16667	3.83333	4.16667	3	2.2	2.66667	2.66667	4.16667	5.5	7
sub8	5.33333	4.33333	4.66667	4.66667	4	1.5	3.16667	4.66667	3.83333	5	5	5.66667
sub9	1.66667	2.33333	3.66667	4	4.33333	1.83333	1.4	3.33333	3.83333	4.33333	4.83333	7
sub10	2.5	3.16667	3.66667	4.83333	5.66667	4.8	2.5	3.33333	3.5	4.5	5.83333	6.8
sub11	3.66667	4.83333	5.66667	5.33333	6	1	3.66667	4.66667	5.16667	5.66667	6.16667	6.83333
sub12	2.33333	4.16667	6	6.33333	6.16667	1.83333	2.83333	4.16667	5.33333	6.16667	6.33333	7
sub13	3.33333	4	4.5	5	6.33333	1	3	3.33333	4.83333	5.16667	6.6	6.8
sub14	4.33333	6.6	6	5	2.83333	1	3.66667	4.5	5.5	5.5	6.33333	7
sub15	4	5	4.33333	5.16667	4.83333	2	3.25	2.66667	3	4.83333	6.5	4.33333
sub16	4.16667	5.16667	4.33333	5.16667	4.83333	3.5	3.16667	4	4	5	5.5	6.83333
sub17	5.16667	5.33333	5.33333	6.16667	6.66667	2.33333	3.83333	4.66667	4.83333	5.83333	6	5
sub18	3.16667	3.33333	3.66667	4.33333	5.5	6	2.33333	2.5	3.16667	4.66667	5.83333	5.83333
sub19	4	4.33333	3.83333	4.33333	3.83333	2.33333	2.16667	2.66667	3.66667	4.66667	5.16667	6.33333
sub20	2.5	3.33333	3.5	4.33333	6.16667	4	3.6	4.83333	4.5	5.66667	6.66667	4.6
sub21	2.16667	3.33333	4.5	5.33333	4.66667	4.83333	2.5	2.83333	4.33333	5.33333	4.16667	6.33333
sub22	3.33333	3.5	4.83333	4.66667	4.5	4.16667	1.83333	2.66667	4.5	5.33333	6	7
sub23	1.6	3.16667	3.5	3.83333	4.83333	6.5	2	3	3.83333	3.66667	5	5.83333
sub24	5.33333	5.16667	3.33333	3.83333	3.83333	1.4	2.66667	3.33333	3.33333	5	4.83333	7
sub25	3.66667	5.16667	5.5	6.5	5.25	4.16667	3.5	5	4.83333	6.33333	6.33333	5.8
sub26	3.66667	3	5.16667	6	5	1.33333	2.83333	3.33333	4.66667	5.2	6.33333	6.75
sub27	4.16667	4.66667	4.16667	4.83333	5.5	3.16667	3.16667	3.66667	3.66667	5.16667	5.83333	6.5
sub28	2.66667	3.5	4.66667	5.5	5.83333	4.33333	2.66667	3.5	3.83333	5	5.5	5.83333
sub29	2.16667	3.16667	3.16667	4.16667	5.16667	7	3.5	4.16667	4.33333	4.5	5.66667	6.83333
sub30	4.66667	4.33333	4.66667	5.66667	4	1.33333	3	3.66667	4	5.83333	6	6

## Sheet: exp2
	control rating						performance rating						performance error (pixel)
	complete control	0.8	0.85	0.9	0.95	full automation	complete control	0.8	0.85	0.9	0.95	full automation	complete control	0.8	0.85	0.9	0.95	full automation
sub1	6	4.66667	3.33333	5	2.83333	2	4.16667	5.16667	5.33333	4.83333	5.16667	4.66667	0	48.7246	82.2743	148.219	297.174	339.635
sub2	5.16667	4.16667	4.16667	3.5	3.33333	1.66667	3.5	5.83333	5.66667	6.16667	6	6.83333	0	15.7694	45.9066	31.3819	60.9222	103.53
sub3	4	3.33333	3.33333	3	2.5	2.33333	4	4	4	4	4	4	0	51.1218	73.0846	99.3531	114.144	253.344
sub4	6.5	4.33333	3.66667	2.66667	2	1.16667	3.33333	5.33333	6.16667	6.5	7	7	0	73.5852	92.5479	128.553	136.913	143.337
sub5	4.83333	2.83333	3	2.16667	1.83333	1.16667	3.5	5.16667	5.83333	4.83333	5.33333	5.83333	0	143.039	144.986	240.444	344.174	367.015
sub6	3.16667	5.33333	5.83333	5.33333	6	5.83333	2.16667	4.16667	4.66667	4.16667	4.66667	4.5	0	27.5212	49.8629	89.7722	120.365	164.037
sub7	1.33333	4.16667	4.16667	4.5	4.66667	5.83333	2.16667	3.66667	4.5	4	4.5	5.33333	0	-24.5612	1.97626	57.6228	55.2587	135.063
sub8	5.33333	2.5	2.5	3.16667	1.5	1	1.83333	5.5	5.5	5.66667	5.66667	6.16667	0	75.9343	112.595	120.595	208.156	138.371
sub9	1.83333	5.5	6.16667	6.16667	6.66667	6.5	2.33333	5.83333	6.5	6.16667	6.66667	6.5	0	93.7562	146.522	196.582	306.448	267.757
sub10	5.33333	3.83333	3	3	3.33333	2.66667	4.16667	4.5	4	4.66667	4.33333	4.66667	0	59.5271	86.9298	100.139	167.571	169.618
sub11	5.33333	3.5	3.66667	2.66667	2.5	1.83333	3.33333	5.66667	6.16667	6	6.16667	6.16667	0	86.268	112.286	233.337	237.749	241.262
sub12	5	4.66667	3.5	5.83333	2.83333	4	4.66667	6	6	6.33333	5.5	6.66667	0	70.152	149.768	157.603	193.29	241.846
sub13	3.83333	5.83333	5.6	5.83333	3.83333	3.16667	3.16667	5.16667	5.5	5.5	6.16667	7	0	33.0172	42.4353	126.001	233.825	352.681
sub14	6.16667	2.83333	3.5	2.16667	1.33333	1	2.83333	5.83333	6.5	6.66667	7	7	0	128.973	130.928	222.053	259.603	380.496
sub15	6	1.83333	1.33333	1	1	1.16667	4.33333	6.83333	7	7	7	7	0	78.8797	82.8298	120.894	130.465	119.901
sub16	5.5	3.16667	2.83333	2.5	2.66667	1.66667	3.16667	4.83333	5.16667	5	5	5	0	23.8379	90.8405	85.8265	96.193	133.645
sub17	5.16667	2.5	2.5	1.83333	1.33333	1	3.5	6	5.66667	6.5	6.66667	7	0	70.2898	65.368	141.724	207.715	284.305
sub18	4.5	4.33333	4.33333	4.33333	3.83333	3.66667	3.33333	4.5	4	4.33333	4.5	4.16667	0	25.2664	12.7721	69.486	69.1445	118.224
sub19	3.66667	4	5	5.16667	3.66667	2.5	3.33333	5.5	5.83333	5.83333	6	6.8	0	7.10705	3.35528	46.0387	127.54	201.401
sub20	5.16667	5.83333	4.66667	4.83333	3	2.83333	4.66667	6.66667	6.5	6.66667	7	6.83333	0	24.4503	82.5227	114.204	95.79	75.9618
sub21	5.66667	5	4.83333	4.33333	3.83333	1.33333	2.83333	5.33333	5.83333	5.83333	5.66667	6.83333	0	32.6166	69.8446	117.47	255.062	274.06
sub22	5	2	2.33333	1.83333	1.66667	1.16667	4	4.66667	4.5	4.5	4.16667	4.83333	0	109.092	126.985	114.183	180.128	173.313
sub23	2.33333	4	4.5	4.33333	4	3.66667	2.33333	4.83333	4.66667	5.33333	5.83333	6	0	57.2601	79.3648	125.852	177.044	253.009
sub24	2.5	3.5	4	5.66667	5	5.33333	2	3.33333	3.83333	5.5	5.5	5.66667	0	31.1955	56.7272	26.0602	59.7329	114.171
sub25	4.66667	4	3.66667	4	2.83333	2.33333	4.66667	4.5	3.83333	5	4	4.16667	0	21.3234	67.3057	83.206	124.493	103.997
sub26	6.66667	5	5.16667	4.83333	4.83333	4.33333	3.16667	4.66667	5	5.33333	5.5	5.83333	0	19.3974	32.6695	36.9785	62.3767	129.835
sub27	6.33333	4.16667	3.33333	6.66667	2.66667	2.2	3.16667	4.83333	5.33333	6	6.33333	5.83333	0	44.2049	84.2876	14.0885	116.759	79.9871
sub28	5.33333	4	4.16667	3.83333	2.66667	1.83333	2.66667	4.66667	5.33333	4.16667	3.83333	6	0	172.83	236.586	195.031	189.475	254.334
sub29	3	5.83333	6.33333	6.66667	6.5	6.83333	3.16667	5.16667	6.16667	5.83333	6.66667	6.16667	0	54.6596	62.6143	80.7614	58.635	42.7459
sub30	5.6	4.5	5.33333	4.66667	3.5	1.66667	3.33333	5.66667	5.5	6	6	6.5	0	23.3441	37.4932	23.9799	152.482	208.259
